# Supplementary material for: Association of Copy Number Variation at Intron 3 of HMGA2 With Navel Length in Bos indicus
Source: Front Genet. 2018 Dec 7;9:627. doi: 10.3389/fgene.2018.00627 (PMC6292862; doi:10.3389/fgene.2018.00627)
Supplement: FILE S1 — Sequencing depth and accession numbers of cattle whole genome sequences. [file Table_1.XLS]

## Sheet: Sheet1
Sample_Name	Breed	BioSample	SRA_Sample	Run	Experiment	Coverage
Btau_AAN_0012	Angus	SAMN02671507	SRS597591	SRR1262624	SRX527510	14.1061
Btau_AAN_0036	Angus	SAMN02671531	SRS597615	SRR1262648	SRX527534	13.9117
Btau_AAN_0038	Angus	SAMN02671533	SRS597617	SRR1262650	SRX527536	12.1216
Btau_AAN_0046	Angus	SAMN02671541	SRS597625	SRR1262658	SRX527544	11.6278
Btau_AAN_0008	Angus	SAMN02671503	SRS597587	SRR1262620	SRX527506	11.1491
Btau_HOL_0047	Holstein	SAMN02671584	SRS597668	SRR1262701	SRX527587	34.157
Btau_HOL_0105	Holstein	SAMN02671615	SRS597726	SRR1262759	SRX527645	28.8313
Btau_HOL_0104	Holstein	SAMN02671614	SRS597725	SRR1262758	SRX527644	28.0506
Btau_HOL_0103	Holstein	SAMN02671613	SRS597724	SRR1262757	SRX527643	28.0491
Btau_HOL_0110	Holstein	SAMN02671620	SRS597731	SRR1262764	SRX527650	28.0136
Btau_JER_0010	Jersey	SAMN02671606	SRS597765	SRR1262798	SRX527684	15.3443
Btau_JER_0013	Jersey	SAMN02671609	SRS597768	SRR1262801	SRX527687	13.5266
Btau_JER_0005	Jersey	SAMN02671601	SRS597760	SRR1262793	SRX527679	13.3556
Btau_JER_0015	Jersey	SAMN02671611	SRS597770	SRR1262803	SRX527689	11.8607
Btau_JER_0011	Jersey	SAMN02671607	SRS597766	SRR1262799	SRX527685	11.1031
Btau_SIM_0016	Simmental	SAMN02671640	SRS597786	SRR1262819	SRX527705	10.5844
Btau_SIM_0043	Simmental	SAMN02671667	SRS597813	SRR1262846	SRX527732	10.2786
Btau_SIM_0005	Simmental	SAMN02671629	SRS597775	SRR1262808	SRX527694	10.2144
Btau_SIM_0030	Simmental	SAMN02671654	SRS597800	SRR1262833	SRX527719	9.9128
Btau_SIM_0008	Simmental	SAMN02671632	SRS597778	SRR1262811	SRX527697	9.75047
Baggara_5	Baggara	NA	NA	NA	NA	11
Baggara_6	Baggara	NA	NA	NA	NA	11
Bo_439	Boran	SAMN04545533	NA	SRR3546729	SRX1766099	9.69
Bo_467	Boran	SAMN04545534	NA	SRR3546777	SRX1775700	9.8
Bo_563005K	Boran	SAMN04545535	NA	SRR3546787	SRX1775710	9.52
Bt_5	Butana	NA	NA	NA	NA	11
Bt_6	Butana	NA	NA	NA	NA	11
Bt_7	Butana	NA	NA	NA	NA	11
Kenana_5	Kenana	NA	NA	NA	NA	11
Kenana_6	Kenana	NA	NA	NA	NA	11
KENANA_2	Kenana	SAMN04545556	NA	SRR3694651	SRX1858071	9.28
OgS1	Ogaden	SAMN04545578	NA	SRR3592093	SRX1802254	9.51
OgS2	Ogaden	SAMN04545579	NA	SRR3592092	SRX1802253	9.67
NEL1	Nellore	NA	NA	NA	NA	13.749
NEL2	Nellore	NA	NA	NA	NA	12.811
NEL3	Nellore	NA	NA	NA	NA	11.835
NEL4	Nellore	NA	NA	NA	NA	11.391
NEL5	Nellore	NA	NA	NA	NA	10.794
NEL6	Nellore	NA	NA	NA	NA	10.157
NEL7	Nellore	NA	NA	NA	NA	10.045
NEL8	Nellore	NA	NA	NA	NA	9.922
NEL9	Nellore	NA	NA	NA	NA	9.87
NEL10	Nellore	NA	NA	NA	NA	9.64
NEL12	Nellore	NA	NA	NA	NA	9.182
NEL13	Nellore	NA	NA	NA	NA	9.126
NEL14	Nellore	NA	NA	NA	NA	8.979
NEL15	Nellore	NA	NA	NA	NA	8.962
NEL16	Nellore	NA	NA	NA	NA	8.954
NEL17	Nellore	NA	NA	NA	NA	8.192
NEL18	Nellore	NA	NA	NA	NA	7.915
NEL19	Nellore	NA	NA	NA	NA	7.739
NEL21	Nellore	NA	NA	NA	NA	7.494
NEL22	Nellore	NA	NA	NA	NA	6.392
NEL23	Nellore	NA	NA	NA	NA	6.058
